# Supplementary material for: Evaluation of Transducer Elements Based on Different Material Configurations for Aptamer-Based Electrochemical Biosensors
Source: Biosensors (Basel). 2024 Jul 13;14(7):341. doi: 10.3390/bios14070341 (PMC11274616; doi:10.3390/bios14070341)
Supplement: Supplementary file 1 [file biosensors-14-00341-s001.zip]

Archive with 1 entries (1 files):
- biosensors-3065918-supplementary.pdf
